# Supplementary material for: Lateral gain is impaired in macular degeneration and can be targeted to restore vision in mice
Source: Nat Commun. 2022 Apr 20;13:2159. doi: 10.1038/s41467-022-29666-x (PMC9021237; doi:10.1038/s41467-022-29666-x)
Supplement: Supplementary file 4 — Source data [file 41467_2022_29666_MOESM4_ESM.xlsx]

## Sheet: Fig.1b
Figure 1b
Stimulus size	1 degree diameter
Photoreceptor	L/M modulation
Eccentricity	6 degree
Frequency	various
	contrast threshold							contrast threshold
	Equiluminant							Low luminance
Participant ID	4Hz	7Hz	10Hz	14Hz	20Hz	28Hz		4Hz	7Hz	10Hz	14Hz	20Hz	28Hz
22	0.52	0.6	1.26	1.54	4.3	12.11		3.5	3.65	4.84	10.28	17.07	19.52
47	1.21	0.5	1	1.59	3.63	8.86		5.56	2.94	3.16	16.4	16.47	23.58
9	0.89	0.82	0.95	2.25	2.2	7.55		7.11	3.2	7.49	8.25	16.56	15.05
46	0.79	0.86	0.89	2.78	3.2	11.25		1.85	2.14	4.1	3.93	8.4	19.69
34	0.94	0.73	1.07	1.7	2.07	6.63		4	2.8	1.99	4.27	9.05	23.24
44	0.87	0.68	0.58	1.25	1.95	3.94		2.39	2.65	3.89	4.98	5.91	9.61
15	0.72	0.85	0.71	1.23	2.83	3.65		4.19	3.81	4.27	4.19	9.12	12.24
2	0.95	0.99	1.16	1.74	2.72	7.88		3.94	3.77	4.63	5.08	8.41	14.61
Average	0.86125	0.75375	0.9525	1.76	2.8625	7.73375		4.0675	3.12	4.29625	7.1725	11.3737	17.1925
Stdev	0.199316	0.158018	0.225246	0.521372	0.818566	3.05022		1.67219	0.597853	1.57757	4.35863	4.52414	5.10334
	contrast sensitivity							contrast sensitivity
	Equiluminant							Low luminance
Participant ID	4Hz	7Hz	10Hz	14Hz	20Hz	28Hz		4Hz	7Hz	10Hz	14Hz	20Hz	28Hz
22	1.92308	1.66667	0.793651	0.649351	0.232558	0.0825764		0.285714	0.273973	0.206612	0.0972763	0.0585823	0.0512295
47	0.826446	2	1	0.628931	0.275482	0.112867		0.179856	0.340136	0.316456	0.0609756	0.0607165	0.0424088
9	1.1236	1.21951	1.05263	0.444444	0.454545	0.13245		0.140647	0.3125	0.133511	0.121212	0.0603865	0.0664452
46	1.26582	1.16279	1.1236	0.359712	0.3125	0.0888889		0.540541	0.46729	0.243902	0.254453	0.119048	0.0507872
34	1.06383	1.36986	0.934579	0.588235	0.483092	0.15083		0.25	0.357143	0.502513	0.234192	0.110497	0.0430293
44	1.14943	1.47059	1.72414	0.8	0.512821	0.253807		0.41841	0.377358	0.257069	0.200803	0.169205	0.104058
15	1.38889	1.17647	1.40845	0.813008	0.353357	0.273973		0.238663	0.262467	0.234192	0.238663	0.109649	0.0816993
2	1.05263	1.0101	0.862069	0.574713	0.367647	0.126904		0.253807	0.265252	0.215983	0.19685	0.118906	0.0684463
Average	1.22421	1.3845	1.11239	0.607299	0.374	0.152787		0.288455	0.332015	0.26378	0.175553	0.100874	0.063513
Stdev	0.326531	0.322027	0.31032	0.156265	0.101151	0.0722935		0.130517	0.0697921	0.109287	0.0726498	0.0387936	0.0213321

## Sheet: Fig.1c
Figure 1c
Stimulus size	0.5 degree
Photoreceptor	L/M modulation
Eccentricity	10 degree
Spatial frequency	4 Hz
	cycles per pixel		cycles per degree
Participant ID	equiluminant	low luminance	equiluminant	low luminance
1	0.29	0.09	8.95056	2.77776
34	0.29	0.138	8.95056	4.25923
2	0.248	0.07	7.65427	2.16048
9	0.36	0.059	11.111	1.82098
10	0.28	0.12	8.64192	3.70368
46	0.32	0.05	9.87648	1.5432
Average	0.298	0.0878333	9.19747	2.71089
Stdev	0.0381576	0.0350338	1.1777	1.08128

## Sheet: Fig.1d,e
Fig.1d,e
Stimulus size	1 degree diameter
Photoreceptor	L/M modulation
Eccentricity	6 degree
Frequency	4Hz
	screen luminance 5.31
	stimulus(cd/m2)
Participant ID	5.31	2.82	1.48
1	1	0.970874	0.392157
2	1.04167	0.746269	0.325733
34	1.11111	1.1236	0.346021
46	1.25	0.775194	0.226757
Average	1.10069	0.903983	0.322667
Stdev	0.109581	0.177167	0.0697192
	screen luminance 10.2
	stimulus(cd/m2)
Participant ID	10.2	7.8	2.82	1.48
1	0.833333	0.934579	0.47619	0.252525
2	1.2987	1.03093	0.537634	0.171233
34	0.877193	0.662252	0.319489	0.303951
46	0.819672	0.862069	0.492611	0.208333
Average	0.957225	0.872457	0.456481	0.234011
Stdev	0.22897	0.156276	0.0949501	0.0572563
	screen luminance 25.4
	stimulus(cd/m2)
Participant ID	25.4	19.2	13.4	10.2	7.8	2.82	1.48
1	1.11111	0.826446	0.680272	0.584795	0.552486	0.268817	0.190476
2	1.21951	0.917431	0.819672	0.653595	0.662252	0.543478	0.106157
34	0.675676	0.617284	0.719424	0.684932	0.387597	0.169492	0.136054
46	0.917431	1.0101	0.671141	0.606061	0.469484	0.220264	0.116279
Average	0.980933	0.842816	0.722627	0.632346	0.517955	0.300513	0.137242
Stdev	0.238803	0.168012	0.0680019	0.0453458	0.117412	0.166976	0.0375988
	screen luminance 41.9
	stimulus(cd/m2)
Participant ID	41.9	25.4	19.2	13.4	7.8	2.82	1.48
1	1.02041	0.8	0.653595	0.515464	0.3663	0.252525	0.128041
2	0.980392	0.740741	0.793651	0.571429	0.346021	0.204082	0.062383
34	0.884956	0.8	0.613497	0.346021	0.446429	0.227273	0.241546
46	1.04167	0.787402	0.704225	0.584795	0.571429	0.156986	0.0899281
Average	0.981856	0.782036	0.691242	0.504427	0.432545	0.210216	0.130474
Stdev	0.0694151	0.0281632	0.0777126	0.109792	0.102235	0.0406287	0.0787893

## Sheet: Fig1.e
Fig1.e
	R squared values
Screen luminance (cd/m2)	Response gain	Input gain
25.4	0.8988	0.995
10.2	0.2947	0.9867
5.31	0.4031	0.844
Average	0.5322	0.9419

## Sheet: Fig.1g
Fig.1g
Stimulus size	1 degree diameter
Photoreceptor	L/M modulation
Eccentricity	6 degree
Spatial frequency	4Hz
	Contrast threshold
Participant ID	low luminance	equiluminant without scotoma	equiluminant with scotoma
1	1.63	0.86	1.49
2	2.01	0.95	1.77
22	2.4	1.06	2.17
34	1.98	0.95	1.77
46	1.76	0.62	1.49
20	2.89	1.62	2.77
Average	2.11167	1.01	1.91
Stdev	0.463095	0.333587	0.489735
	Contrast sensitivity
Participant ID	low luminance	equiluminant without scotoma	equiluminant with scotoma	equiluminant without scotoma (normalized to low luminance)	equiluminant with scotoma (normalized to low luminance)
1	0.613497	1.16279	0.671141	1.89535	1.09396
2	0.497512	1.05263	0.564972	2.11579	1.13559
22	0.416667	0.943396	0.460829	2.26415	1.10599
34	0.505051	1.05263	0.564972	2.08421	1.11864
46	0.568182	1.6129	0.671141	2.83871	1.18121
20	0.346021	0.617284	0.361011	1.78395	1.04332
Average	0.491155	1.07361	0.549011	2.16369	1.11312
Stdev	0.0977207	0.323994	0.121211	0.371635	0.0457413

## Sheet: Fig.1h
Fig. 1g
Stimulus size	1 degree
Photoreceptor	L/M/S modulation
Eccentricity	edge of lesion (according to micro-perimetry data for individual patients)
Frequency	4Hz
			contrast threshold				Contrast sensitivity
Patient ID	Eccentricity	calculated excentricity	equiluminant	low luminance	ratio equi/low		equiluminant	low luminance	ratio equi/low
patient 17	2L 0D (proximal)	2	16.91	16.87	1.00237		0.0591366	0.0592768	0.997635
patient 14	4L 4D (proximal)	5.65685	5.98	6.35	0.941732		0.167224	0.15748	1.23092
patient 15	7L 8D (proximal)	10.6301	19.67	26.8	0.733955		0.0508388	0.0373134	1.36248
patient 16	6L 0D (proximal)	6	3.59	4.02	0.893035		0.278552	0.248756	1.11978
patient 18	4L 0D (proximal)	4	5.01	7.45	0.672483		0.199601	0.134228	1.48703
patient 19	4L 0D (proximal)	4	3.01	3.15	0.955556		0.332226	0.31746	1.04651
					Average (proximal)		0.181263	0.159086	1.20739
					stdev (proximal)		0.113766	0.108198	0.189925

## Sheet: Fig.2b
Fig 2b
Stimulus size	1 degree diameter
Photoreceptor	L/M modulation
Eccentricity	6 degree
Frequency	4Hz
Normal Vision Subjects
	contrast threshold
Participant ID	equiluminant	low luminance
22	0.52	3.5
47	1.21	5.56
9	0.89	7.11
46	0.79	1.85
34	0.94	4
44	0.87	2.39
15	0.72	4.19
2	0.95	3.94
Average	0.86125	4.0675
Stdev	0.199316	1.67219
	contrast sensitivity
Participant ID	equiluminant	low luminance
22	1.92308	0.285714
47	0.826446	0.179856
9	1.1236	0.140647
46	1.26582	0.540541
34	1.06383	0.25
44	1.14943	0.41841
15	1.38889	0.238663
2	1.05263	0.253807
Average	1.22421	0.288455
Stdev	0.326531	0.130517
Congenital Stationary Night Blindness
	contrast threshold
Patient ID	equiluminant	low luminance
Patient 12	1.55	1.61
Patient 13	5.56	8.02
	contrast sensitivity
Patient ID	equiluminant	low luminance
Patient 12	0.645161	0.621118
Patient 13	0.179856	0.124688
Bornholm Eye Disease
	contrast threshold
Patient ID	equiluminant	low luminance
patient 09	4.01	17
patient 10	5.35	8.99
patient 11	7.5	11.43
	contrast sensitivity
Patient ID	equiluminant	low luminance
patient 09	0.249377	0.0588235
patient 10	0.186916	0.111235
patient 11	0.133333	0.0874891

## Sheet: Fig.2c
Fig 2c
Stimulus size	1 degree diameter
Photoreceptor	Various
Eccentricity	6 degree
Frequency	4Hz
Bornholm Eye Disease
	Contrast Threshold
	Rod only		L /M only		L/M and Rod
Patient ID	equiluminant	low luminance	equiluminant	low luminance	equiluminant	low luminance
patient 9	5.35	8.99	2.08	4.14	2.01	3.51
patient 10	7.5	11.43	5.41	6.13	4.11	6
	Contrast Sensitivity
	Rod only		L /M only		L/M and Rod
Patient ID	equiluminant	low luminance	equiluminant	low luminance	equiluminant	low luminance
patient 9	0.186916	0.111235	0.480769	0.241546	0.497512	0.2849
patient 10	0.133333	0.0874891	0.184843	0.163132	0.243309	0.166667

## Sheet: Fig.2d
Fig 2d
Stimulus size	1 degree diameter
Photoreceptor	L/M/S modulation
Eccentricity	6 degree
Frequency	4 Hz
Normal Vision Subjects
	contrast threshold
Participant ID	equiluminant	low luminance
34	0.85	3.4
3	0.88	5.22
63	0.9	3.4
70	0.74	3.82
1	0.88	3.6
10	0.89	2.79
8	1.36	3.71
2	0.87	2.45
Average	0.92125	3.54875
Stdev	0.184347	0.821365
	contrast sensitivity
Participant ID	equiluminant	low luminance
34	1.17647	0.294118
3	1.13636	0.191571
63	1.11111	0.294118
70	1.35135	0.26178
1	1.13636	0.277778
10	1.1236	0.358423
8	0.735294	0.269542
2	1.14943	0.408163
Average	1.115	0.294437
Stdev	0.171549	0.0649981
Achromatopsia
	contrast threshold
Patient ID	equiluminant	low luminance
Patient 4	5.39	7.02
Patient 5	10.54	11.37
Patient 6	5.99	6.28
Patient 7	4.03	4.53
Patient 8	4.57	6.28
	contrast sensitivity
Patient ID	equiluminant	low luminance
Patient 4	0.185529	0.14245
Patient 5	0.0948767	0.0879507
Patient 6	0.166945	0.159236
Patient 7	0.248139	0.220751
Patient 8	0.218818	0.159236
Blue Cone Monochromacy
	contrast threshold
Patient ID	equiluminant	low luminance
patient 1	4.36	4.34
patient 2	3.64	3.75
patient 3	4.88	5.11
	contrast sensitivity
Patient ID	equiluminant	low luminance
patient 1	0.229358	0.230415
patient 2	0.274725	0.266667
patient 3	0.204918	0.195695

## Sheet: Fig.3a
Fig.3a
Stimulus size	1 degree diameter
Photoreceptor	L/M modulation
Eccentricity	6 degree
Frequency	4Hz
Normal Vision Subjects
	contrast threshold					contrast threshold
	Equiluminant					Low luminance
Participant ID	4Hz	7Hz	10Hz	14Hz		4Hz	7Hz	10Hz	14Hz
22	0.52	0.6	1.26	1.54		3.5	3.65	4.84	10.28
47	1.21	0.5	1	1.59		5.56	2.94	3.16	16.4
9	0.89	0.82	0.95	2.25		7.11	3.2	7.49	8.25
46	0.79	0.86	0.89	2.78		1.85	2.14	4.1	3.93
34	0.94	0.73	1.07	1.7		4	2.8	1.99	4.27
44	0.87	0.68	0.58	1.25		2.39	2.65	3.89	4.98
15	0.72	0.85	0.71	1.23		4.19	3.81	4.27	4.19
2	0.95	0.99	1.16	1.74		3.94	3.77	4.63	5.08
Average	0.86125	0.75375	0.9525	1.76		4.0675	3.12	4.29625	7.1725
Stdev	0.199316	0.158018	0.225246	0.521372		1.67219	0.597853	1.57757	4.35863
	contrast sensitivity					contrast sensitivity
	Equiluminant					Low luminance
Participant ID	4Hz	7Hz	10Hz	14Hz		4Hz	7Hz	10Hz	14Hz
22	1.92308	1.66667	0.793651	0.649351		0.285714	0.273973	0.206612	0.0972763
47	0.826446	2	1	0.628931		0.179856	0.340136	0.316456	0.0609756
9	1.1236	1.21951	1.05263	0.444444		0.140647	0.3125	0.133511	0.121212
46	1.26582	1.16279	1.1236	0.359712		0.540541	0.46729	0.243902	0.254453
34	1.06383	1.36986	0.934579	0.588235		0.25	0.357143	0.502513	0.234192
44	1.14943	1.47059	1.72414	0.8		0.41841	0.377358	0.257069	0.200803
15	1.38889	1.17647	1.40845	0.813008		0.238663	0.262467	0.234192	0.238663
2	1.05263	1.0101	0.862069	0.574713		0.253807	0.265252	0.215983	0.19685
Average	1.22421	1.3845	1.11239	0.607299		0.288455	0.332015	0.26378	0.175553
Stdev	0.326531	0.322027	0.31032	0.156265		0.130517	0.0697921	0.109287	0.0726498
Congenital Stationary Night Blindness
	contrast threshold					contrast threshold
	Equiluminant					Low luminance
Patient ID	4Hz	7Hz	10Hz	14Hz		4Hz	7Hz	10Hz	14Hz
Patient 12	1.55	1.4	1.75	2.28		5.56	7.12	9.61	12.1
Patient 13	1.61	1.47	1.72	2.45		8.02	7.78	11.7	11.77
	contrast sensitivity					contrast sensitivity
	Equiluminant					Low luminance
Patient ID	4Hz	7Hz	10Hz	14Hz		4Hz	7Hz	10Hz	14Hz
Patient 12	0.645161	0.714286	0.571429	0.438596		0.179856	0.140449	0.104058	0.0826446
Patient 13	0.621118	0.680272	0.581395	0.408163		0.124688	0.128535	0.0854701	0.0849618

[truncated: 23 more sheets: Fig.3b, Fig.4b, Fig.4e, Fig.4f, Fig.4g, Fig.5c,d, Fig.5h, Fig5.i, Suppl.Fig.2, Suppl.Fig.3, Supp.Fig.4, Supp.Fig.5, Suppl.Fig.6, Supp.Fig.8, Suppl.Fig.9, Supp.Fig.10, Supp.Fig.11, Suppl.Fig.12a, Suppl.Fig.12b, Suppl.Fig.12c …]
